# Supplementary material for: Immune regulation of intestinal-stem-cell function in Drosophila
Source: Stem Cell Reports. 2022 Mar 17;17(4):741–55. doi: 10.1016/j.stemcr.2022.02.009 (PMC9023782; doi:10.1016/j.stemcr.2022.02.009)
Supplement: Table S1. Inactivation of IMD disrupted expression of 154 genes in progenitors, related to Figure 1 [file mmc2.xlsx]

## Sheet: Table S1
	Gene	logFC	logCPM	PValue	FDR
FBgn0033541	CG12934	3.01914	8.07436	1.43e-44	1.43e-40
FBgn0013983	imd	0.859802	5.34516	5.6e-12	9.29e-09
FBgn0021776	mira	0.798872	7.27734	9.68e-10	6.51e-07
FBgn0034756	Cyp6d2	0.87048	4.98564	1.31e-09	8.17e-07
FBgn0038603	PKD	0.965193	4.80046	5.28e-09	2.92e-06
FBgn0037630	Ir85a	0.736115	6.73177	5.7e-09	2.99e-06
FBgn0033821	CG10799	2.99029	2.00039	1.61e-08	7.61e-06
FBgn0038704	CG5316	0.796937	5.70485	2.29e-08	1.04e-05
FBgn0038701	CG18493	2.08126	4.99837	2.55e-08	1.1e-05
FBgn0035781	CG8560	3.79771	5.29328	4.14e-08	1.58e-05
FBgn0036024	CG18180	3.34868	5.68694	5.03e-08	1.85e-05
FBgn0042696	NfI	4.06772	-0.337485	2.6e-07	8.09e-05
FBgn0020907	Scp2	0.664387	5.14075	3.46e-07	0.000104453
FBgn0038734	CG11453	0.914861	3.51001	8.99e-07	0.000255806
FBgn0034740	nsr	0.829752	4.21	1.17e-06	0.000322306
FBgn0029896	CG3168	1.38723	1.9958	1.79e-06	0.00046945
FBgn0034318	CG14500	2.47022	2.07173	2.2e-06	0.000546421
FBgn0029761	SK	1.4563	1.99003	2.33e-06	0.000565501
FBgn0038702	CG3739	2.14274	4.24856	3.28e-06	0.00076029
FBgn0010226	GstS1	0.534478	8.23524	4.43e-06	0.000965635
FBgn0036984	CG13248	0.561836	6.1286	5.13e-06	0.00108568
FBgn0030077	CG15365	1.63315	1.19104	8.36e-06	0.00157087
FBgn0030081	CG7246	0.685409	4.54299	9.19e-06	0.00169448
FBgn0040038	klhl10	2.3251	-0.229545	1.04e-05	0.00188167
FBgn0035661	CG10477	2.72519	5.45429	1.54e-05	0.00264497
FBgn0039647	CG14509	0.817531	3.14797	1.62e-05	0.00267388
FBgn0267798	CR46123	0.735071	4.93214	1.64e-05	0.00267388
FBgn0031488	CG17265	0.581222	4.58865	1.88e-05	0.00302609
FBgn0030485	CG1998	0.926031	2.58107	2.35e-05	0.0036638
FBgn0035779	CG8562	2.65294	5.93169	2.48e-05	0.00377347
FBgn0036170	CG11714	2.01134	0.473153	2.58e-05	0.00377347
FBgn0285958	Fuca	2.01134	0.473153	2.58e-05	0.00377347
FBgn0035246	CG13928	0.562301	6.15952	2.62e-05	0.00377509
FBgn0052656	Muc11A	1.78807	3.41016	2.84e-05	0.00397709
FBgn0033540	Elp2	0.725087	4.66151	3.06e-05	0.00417901
FBgn0039645	CG11898	1.81946	2.53491	5.98e-05	0.00734962
FBgn0038662	Mpc1	0.489253	5.84531	6.14e-05	0.00745104
FBgn0263236	SP1029	0.490836	4.74031	9.63e-05	0.0107767
FBgn0023179	amon	0.529012	7.26758	0.000121145	0.0125651
FBgn0266758	Esyt2	0.615982	5.44537	0.000125338	0.0127346
FBgn0022959	yps	0.420531	9.31424	0.000139888	0.0137907
FBgn0036330	CG11263	1.78493	-0.248727	0.000171751	0.0164435
FBgn0043576	PGRP-SC1a	3.15987	1.12898	0.000182286	0.0171228
FBgn0023540	CG3630	1.35266	0.575122	0.000191353	0.0176416
FBgn0267764	CR46095	1.85027	-0.253757	0.000200665	0.0183305
FBgn0264273	Sema2b	0.771458	3.32974	0.000220395	0.019705
FBgn0036449	bmm	0.443878	8.05137	0.000229811	0.0202498
FBgn0039972	CG17018	1.26135	1.61725	0.000293133	0.0241217
FBgn0036422	CG3868	0.572361	6.54337	0.000296034	0.0241608
FBgn0039779	PH4alphaSG2	1.81713	0.160484	0.000342853	0.0270935
FBgn0011236	ken	0.417768	6.42956	0.000404308	0.0302684
FBgn0029708	CG3556	1.25666	1.31718	0.000478877	0.0348042
FBgn0035542	DOR	0.443844	6.76423	0.000631998	0.0440056
FBgn0036766	CG5506	1.03099	6.25606	0.000639843	0.0442424
FBgn0034935	Orcokinin	0.573651	12.0943	0.000672045	0.0461486
FBgn0033993	CG8089	0.754544	2.79825	0.000683205	0.0462767
FBgn0038337	CG6125	2.11935	-0.261049	0.000702855	0.047286
FBgn0029082	hbs	0.523696	4.8622	0.000733137	0.0488289
FBgn0035626	lin-28	0.429173	7.18657	0.000735597	0.0488289
FBgn0033945	CG12868	-1.47059	5.37373	5.71e-20	2.84e-16
FBgn0261113	Xrp1	-0.92855	10.3983	8.27e-14	2.74e-10
FBgn0050090	CG30090	-0.851608	6.98794	2.36e-12	5.88e-09
FBgn0034335	GstE1	-0.948472	7.18511	5.4e-12	9.29e-09
FBgn0262366	CG43064	-1.54801	4.59073	1.91e-11	2.44e-08
FBgn0063493	GstE7	-1.23555	5.73322	1.96e-11	2.44e-08
FBgn0033928	Arc2	-0.82279	5.71487	2.97e-11	3.03e-08
FBgn0050456	CG30456	-0.837152	5.67127	3.05e-11	3.03e-08
FBgn0010041	GstD5	-1.49353	4.48159	5.5e-11	4.98e-08
FBgn0063499	GstE10	-0.955923	5.1256	8.96e-10	6.51e-07
FBgn0010038	GstD2	-1.10343	8.8812	9.22e-10	6.51e-07
FBgn0033926	Arc1	-0.965583	8.29077	9.8e-10	6.51e-07
FBgn0003041	pbl	-0.702785	6.46761	3.13e-09	1.83e-06
FBgn0033927	CR10102	-0.945543	7.55285	8.25e-09	4.11e-06
FBgn0085227	CG34198	-0.727558	7.52879	2.79e-08	1.16e-05
FBgn0030925	Hayan	-1.01505	3.93204	3.79e-08	1.51e-05
FBgn0267278	CR45714	-1.01651	3.92941	5.3e-08	1.88e-05
FBgn0026737	CG6171	-0.841396	4.47135	7.33e-08	2.47e-05
FBgn0063494	GstE6	-0.979217	5.51233	7.43e-08	2.47e-05
FBgn0031630	CG15629	-0.590006	5.90597	1.97e-07	6.34e-05
FBgn0034480	CG16898	-0.928206	5.01173	7.44e-07	0.000217804
FBgn0267515	28SrRNA-Psi:CR45855	-0.731662	4.90655	1.32e-06	0.000356562
FBgn0261989	CG42807	-0.791735	4.97927	2.07e-06	0.000527246
FBgn0031643	CG3008	-0.589179	6.3983	2.55e-06	0.000604624
FBgn0039319	CG13659	-0.539125	5.49485	3.6e-06	0.000814383
FBgn0002576	lz	-1.67524	1.45666	4.46e-06	0.000965635
FBgn0063492	GstE8	-1.01682	2.83316	5.23e-06	0.00108568
FBgn0265140	Meltrin	-0.541258	5.19161	5.63e-06	0.00114379
FBgn0040729	CG15126	-0.823274	3.82483	6.24e-06	0.00124345
FBgn0036126	Irbp18	-0.558629	4.92713	6.81e-06	0.00132866
FBgn0039310	CG11878	-1.59923	3.51987	7.34e-06	0.00140603
FBgn0039290	CG13654	-0.599452	6.18114	1.18e-05	0.00210068
FBgn0285976	mir-10404-2	-0.720026	6.8018	1.48e-05	0.00258493
FBgn0261801	CG42747	-1.02775	3.26429	1.58e-05	0.00267176
FBgn0038455	CG14907	-0.594045	4.38224	2.17e-05	0.00342524
FBgn0036316	CG10960	-0.621426	4.34999	2.5e-05	0.00377347
FBgn0040730	CG15127	-0.891211	3.00565	2.79e-05	0.00396781
FBgn0034741	CG4269	-1.30964	1.43443	2.89e-05	0.00399188
FBgn0085205	CG34176	-0.762784	4.084	3.77e-05	0.00506646
FBgn0037562	CG11671	-1.25656	4.8667	3.95e-05	0.00524075
FBgn0038292	CG3987	-0.660184	7.08619	4.64e-05	0.00608134
FBgn0259708	CG42362	-0.632545	4.90977	5.27e-05	0.00671989
FBgn0259709	CG42363	-0.632545	4.90977	5.27e-05	0.00671989
FBgn0264776	CG44014	-0.701115	5.19456	5.33e-05	0.00671989
FBgn0054026	CG34026	-1.53722	2.635	5.74e-05	0.0071453
FBgn0259711	CG42365	-0.874645	4.29707	6.26e-05	0.00750882
FBgn0050154	CG30154	-0.711576	4.62303	6.49e-05	0.00769264
FBgn0013995	Calx	-0.66251	7.61789	6.91e-05	0.00809838
FBgn0040251	Ugt86Di	-0.578805	5.19415	7.39e-05	0.00855841
FBgn0038803	CG5191	-1.19902	1.66364	8.68e-05	0.00993664
FBgn0040837	CG8620	-0.537498	8.55376	9.02e-05	0.0102068
FBgn0033652	ths	-1.26534	2.04233	0.000105107	0.0114077
FBgn0039309	CG11891	-1.02582	3.19677	0.000105404	0.0114077
FBgn0039308	CG11889	-1.02582	3.19677	0.000105404	0.0114077
FBgn0038530	AttD	-0.882099	2.83282	0.000109924	0.011553
FBgn0034663	CG4363	-0.973678	5.63223	0.000110077	0.011553
FBgn0036713	Mip	-1.29234	2.25369	0.000110228	0.011553
FBgn0263041	CG43336	-1.62904	0.10908	0.000122942	0.0126199
FBgn0037354	CG12171	-0.484883	5.22492	0.000130806	0.0131559
FBgn0015034	Cyp4e1	-1.06697	3.69851	0.000136777	0.0136189
FBgn0031579	CG15422	-0.499339	5.26364	0.000144084	0.0140652
FBgn0051370	CG31370	-0.517045	4.87315	0.00014715	0.014225
FBgn0260941	app	-0.666062	4.80595	0.000179556	0.0170271
FBgn0266417	CG45057	-0.586222	5.27395	0.000191281	0.0176416
FBgn0030048	CG12112	-0.730812	3.71946	0.00022128	0.019705
FBgn0285975	mir-10404-1	-0.690389	7.26712	0.000221649	0.019705
FBgn0040259	Ugt86Da	-0.402957	8.69814	0.000233626	0.0204054
FBgn0052368	CG32368	-1.20631	4.67458	0.000246434	0.0213369
FBgn0039154	Npc2f	-2.10988	3.68089	0.000252555	0.0216364
FBgn0040344	CG3711	-0.555318	4.5896	0.000254239	0.0216364
FBgn0035806	PGRP-SD	-0.541216	6.42779	0.000260259	0.021961
FBgn0011822	pcl	-0.517939	4.53729	0.000271923	0.0227524
FBgn0037637	IscU	-0.426294	6.72406	0.000278733	0.0231278
FBgn0038243	CG8066	-0.40729	7.41352	0.000312622	0.0253071
FBgn0037974	CG12224	-0.752001	3.29748	0.000325615	0.0261464
FBgn0085265	CG34236	-0.573281	5.25416	0.000336895	0.0268357
FBgn0016081	fry	-0.577749	5.70326	0.000347323	0.0272307
FBgn0050000	GstT1	-0.466152	5.53736	0.000367402	0.0284608
FBgn0034312	CG10916	-0.410812	5.76768	0.000369407	0.0284608
FBgn0033204	CG2065	-0.512007	5.12571	0.000371589	0.0284608
FBgn0063497	GstE3	-0.822322	4.7898	0.00038236	0.0290623
FBgn0032264	Lip4	-0.738846	3.87159	0.000396905	0.0299393
FBgn0037084	Syx6	-0.413866	5.18367	0.000420829	0.0312701
FBgn0046763	CG17278	-1.01976	2.39191	0.00044767	0.0330181
FBgn0032074	Tsp29Fa	-0.388642	8.10596	0.000477621	0.0348042
FBgn0051104	CG31104	-1.03058	2.19685	0.000483697	0.0348998
FBgn0050049	CG30049	-0.478978	4.72527	0.000491902	0.0352365
FBgn0035770	pst	-0.45743	8.21596	0.000527348	0.0375057
FBgn0032082	CG18088	-0.676563	3.46707	0.000568679	0.0400198
FBgn0004397	Vinc	-0.468839	8.53099	0.000570735	0.0400198
FBgn0031580	CG15423	-0.461166	6.94927	0.000682397	0.0462767
FBgn0267740	CR46071	-0.381403	7.95087	0.000748073	0.0493282
FBgn0262508	CG43078	-0.737223	3.3095	0.000753183	0.0493384
